# Supplementary material for: Molecular Characterization of Xyloglucanase cel74a from Trichoderma reesei
Source: Int J Mol Sci. 2021 Apr 27;22(9):4545. doi: 10.3390/ijms22094545 (PMC8123685; doi:10.3390/ijms22094545)
Supplement: Supplementary file 1 [file ijms-22-04545-s001.zip]

Archive with 1 entries (1 files):
- ijms-1200573-supplementary.pdf
